# Supplementary material for: Prevalence and association of metabolic syndrome and vitamin D deficiency among postmenopausal women in a rural block of West Bengal, India
Source: PLoS One. 2017 Nov 30;12(11):e0188331. doi: 10.1371/journal.pone.0188331 (PMC5708804; doi:10.1371/journal.pone.0188331)
Supplement: S1 File — (XLSX) [file pone.0188331.s001.xlsx]

## Sheet: Sheet1
Sl. No.	HDL	TG	FBS	WC	SBP	DBP	Vit D	IDF MS
1	59.98	85.4	98.97	68	140	100	44.21	0
2	45.9	86	115.36	78	138	88	4.195	0
3	39.96	177.3	122.5	77	160	100	2.927	0
4	70.54	56.2	81.65	70	96	70	30.07	0
5	36.6	117.3	127.36	91	180	110	6.216	1
6	61.22	110.7	126.22	81	150	100	3.295	1			IDF MS:(0) = MS Absent
7	51.58	75.6	100.23	93	126	84	92.26	0			IDF MS:(1) = MS Present
8	42.28	128.5	93.74	77	136	98	31.63	0
9	46.78	150.1	106.71	68	145	85	3.072	0
10	48.04	88.8	88.06	75	120	78	73	0
11	46.14	101.8	129.57	84	130	86	3.949	1
12	45.32	110.7	107.24	84	140	95	3.971	1
13	39.72	77.1	94.46	75	120	65	41.93	0
14	45.06	103.2	106.69	65	150	90	5.857	0
15	51.28	75.5	99.26	86	130	88	36.76	0
16	43.26	120.1	92.46	94	110	76	28.56	0
17	42.12	82.5	73.29	90	128	79	15.45	0
18	54.92	84.8	103.59	75	124	82	4.638	0
19	46.86	126.1	98.14	85	116	94	18.97	1
20	35.76	173	143.35	89	120	84	14.54	1
21	43.02	131.6	100.99	68	110	76	30.75	0
22	29.78	438.7	250.34	85	160	80	12.21	1
23	50.34	97.2	154.04	82	120	80	17.82	0
24	64.22	126.3	56.52	95	110	70	11.84	0
25	49.88	231.9	78.45	77	140	86	15.26	0
26	47.22	135.4	76.03	113	110	80	37.72	0
27	49.76	217.5	267.75	77	130	85	49.82	0
28	47.88	285.7	119.74	84	140	90	29.74	1
29	68.64	123.4	69.77	67	140	100	7.41	0
30	50.28	152.6	73.55	82	148	80	15	1
31	28.62	307	98.85	78	120	80	8.74	0
32	48.46	167.8	69.68	92	130	90	38.3	1
33	38.62	656.7	364.86	78	100	70	26.99	0
34	49.66	166.7	85.3	85	136	90	31.05	1
35	64.64	104.1	75.8	56	120	85	15.46	0
36	37.68	277.9	61.65	95	140	90	16.96	1
37	38.6	643.6	86.98	81	180	110	11.19	1
38	40.58	188.4	60.84	65	210	110	15.36	0
39	59.68	144.7	129.64	80	120	74	25.03	0
40	58.4	226.2	181.02	88	170	110	28.64	1
41	66.7	175.4	112.93	81	110	74	22.54	1
42	42.82	183.9	39.54	71	120	80	21.5	0
43	60.96	120.4	89.18	79	126	94	14.18	0
44	84.74	112.9	62.55	83	110	60	39.79	0
45	47.4	620.3	77	104	140	90	14.11	1
46	70.66	120.7	84.24	84	116	80	12.71	0
47	48.56	197.9	69.02	92	130	90	4.37	1
48	41.46	155	360.65	85	120	70	19.42	1
49	56.74	153.1	90.52	81	176	100	4.344	1
50	50.88	109.5	69.19	63	154	88	6.716	0
51	51.76	101.1	84.48	71	120	85	9.694	0
52	49.36	180.9	95.49	86	156	90	10.23	1
53	51.1	247.8	87.93	88	120	82	21.87	0
54	58.58	108.8	97.03	80	136	88	28.72	0
55	50.5	166.2	73.14	82	130	70	6.492	1
56	63.7	115.6	59.12	78	200	120	14.76	0
57	63.26	114	55.57	71	116	70	3.956	0
58	65.06	92.6	86.62	58	120	80	4.241	0
59	50.18	136.1	83.43	87	140	80	2.994	0
60	64.68	191.5	74.56	96	136	92	12.26	1
61	37.65	96.8	75.4	64	120	80	22.35	0
62	50.62	227.2	90.88	93	150	100	24.85	1
63	72.26	61.1	80.9	32	136	70	4.76	0
64	74.2	101.9	168.37	96	140	110	12.5	1
65	73.94	64.2	90.8	63	100	60	7.866	0
66	64.66	83.1	71.41	67	140	80	51.4	0
67	81.58	70.3	88.73	89	140	96	3.406	0
68	59.74	64.3	87.3	87	120	80	4.566	0
69	57.68	126.9	90.4	82	128	88	4.38	0
70	51.12	165.5	194.6	91	128	92	10.45	1
71	58.9	49.7	95.3	76	110	70	4.862	0
72	83.86	72	104.3	93	150	96	19.19	1
73	59.82	47.2	136.3	89	180	90	4.533	1
74	72.94	54.7	81.63	80	138	76	13.23	0
75	68.76	68.9	85.28	73	120	80	9.675	0
76	91.8	37.3	92.43	69	100	70	13.84	0
77	76.36	47.8	92.9	97	210	110	21.32	0
78	42.34	203.8	105.92	69	140	90	11.73	0
79	73.18	57.1	94.82	75.5	126	80	6.917	0
80	69.68	64.4	132.54	73	120	80	25.74	0
81	82.9	90.2	120.9	79	146	92	12.43	0
82	47.98	153.1	105.07	85.5	100	58	8.018	1
83	70	247.7	88.13	88	146	90	67.85	1
84	52.36	173.5	305.6	80	140	90	17.61	1
85	53.62	177.3	96.7	72	180	90	14.69	0
86	54	176.8	79.41	72	110	70	10.19	0
87	64.56	279	86.58	80	126	80	18.21	0
88	51.12	128.7	96.8	84	120	80	47.64	0
89	47.24	236.1	99.31	103	170	110	18.1	1
90	43.34	180.1	134.3	94	136	92	12.43	1
91	47.84	347.2	84.12	83	160	90	1.371	1
92	52.92	199	136	95	130	80	14.2	1
93	56.48	121.5	89.9	58	130	90	10.68	0
94	43.96	191.5	83	86	110	80	13.62	1
95	40.76	617.4	225.8	95	146	90	16.39	1
96	54.08	112.7	82.47	67	120	80	9.15	0
97	46.66	146.7	80.94	89	140	100	17.17	1
98	63.22	102.2	119.83	74	120	74	10.82	0
99	58.44	331.9	67.46	86	120	80	22.95	0
100	59.4	517.7	126.74	87	130	80	14.62	1
101	62.66	196.5	75.69	73	130	80	10.97	0
102	58.38	219.6	80.03	70	136	90	17.71	0
103	56.82	105.7	83.88	70	118	72	17.23	0
104	60.66	139.9	58.62	70	176	110	14.8	0
105	57.66	201.8	72.31	85	146	80	24.16	1
106	58.52	136.4	75.94	69	112	74	2.896	0
107	53.64	143.2	80.02	89	150	98	4.104	0
108	59.26	309.9	120.38	85	134	90	16.8	1
109	67.4	248.9	83.88	95	120	80	20.35	0
110	57.68	182.9	67.72	107	130	84	27.2	1
111	72.78	197.2	226.45	90	200	100	18	1
112	86.16	224.9	81.47	70	160	98	13.19	0
113	52.28	184.6	61.39	81	130	82	10.36	1
114	63.4	151.1	59.19	62	100	60	17.05	0
115	54.6	160.3	71.09	87	160	100	7.464	1
116	67.34	309.2	88.19	84	150	90	14.78	1
117	71.12	161.3	75.9	74	110	80	19.46	0
118	54.2	230	80.18	66	110	70	27.38	0
119	60.75	55.4	53	68	104	62	29.16	0
120	54	97.1	43.48	63	108	74	43.07	0
121	47.25	173.1	59.55	81	108	70	19.09	1
122	54	124.2	66.19	61	120	70	38.62	0
123	60.75	102	95.77	69	140	90	38.97	0
124	74.25	99.1	55.46	106	98	70	8.25	0
125	54	165.4	62.36	99.5	136	90	26.05	1
126	40.5	198.2	59.51	84.5	170	106	65.45	1
127	74.25	186.9	252.62	92	112	74	35.57	1
128	46.54	148.7	87.53	93	118	70	12.35	0
129	40.02	85.1	56.48	90	104	70	6.954	0
130	36.84	73.5	74.56	89	118	70	29.11	0
131	45.96	49.7	90.14	95	190	110	9.15	1
132	64.23	120	108.28	110	180	82	17.17	1
133	56.15	72.1	119.71	81	140	96	10.82	1
134	47.5	65.8	139.23	106	140	92	22.95	1
135	39.24	147.2	95.95	93	170	86	23.71	1
136	38.92	176.1	97.95	84	142	68	12.57	1
137	52.88	50.2	79.52	65	104	62	27.33	0
138	28.72	113.5	115.7	80.5	130	80	30.9	1
139	47.74	128	84.02	91	150	90	34.25	1
140	34.61	131.1	76.34	94	150	80	36.09	1
141	42.28	499.5	195.18	91	130	80	24.41	1
142	38.79	165.8	90.84	98.5	128	86	47.82	1
143	37.7	99.3	179.77	90	116	70	29.19	1
144	42.24	178	96.7	95	126	90	70.9	1
145	46.09	249.8	141.45	97.5	164	104	18.86	1
146	30.57	150.2	221.45	83	122	84	22.1	1
147	26.32	244.3	91.38	98	156	98	11.35	1
148	36.51	108.2	63.28	101	130	82	27.29	1
149	50.54	78	103.38	93	148	90	52.43	1
150	46.41	105	95.09	85	140	92	26.33	1
151	69.23	205.5	68.59	83	132	90	45.79	1
152	73.08	200.3	95.9	92.5	130	90	14.68	1
153	86.54	118.4	76.51	54.5	106	60	57.89	0
154	65.86	135.4	68.48	66	122	80	19.15	0
155	51.92	184	60.63	104	136	100	61.16	1
156	31.88	203.3	76.05	90.5	140	92	38.57	1
157	30.57	147.4	89.35	86	154	90	30.92	1
158	26.32	251.1	82.95	103.5	146	100	25.86	1
159	35.36	220	81.64	98	112	70	9.436	1
160	52.86	85.6	66.67	63	106	68	23.47	0
161	44	114.6	69.77	90	170	90	9.928	1
162	83.6	253.5	81.45	90	200	80	7.117	1
163	44.2	168.5	81.68	82	136	90	19.44	1
164	71.38	156.7	70.6	90.5	120	78	22.49	0
165	61.48	74.7	79.78	67	110	60	23.71	0
166	49.08	488.8	288.72	86.5	170	96	12.57	1
167	37.78	114.5	75.06	81	170	90	27.33	1
168	81.24	122	87.38	104	140	90	43.74	0
169	75.22	92.3	63.99	58.5	116	70	49.09	0
170	61.7	189	88.57	105	164	98	49.98	1
171	49.76	695.3	109.97	92	178	100	29.11	1
172	53.12	144.5	85.46	82	132	94	75.95	0
173	71.1	279	69.14	90.5	122	84	92.8	0
174	60.68	75.3	68	93.5	140	90	40.15	0
175	75.26	176	103.95	102	134	92	57.54	1
176	75.1	92.7	69.15	96	124	80	57.64	0
177	58.66	265.5	106	90	132	80	20.81	1
178	47.94	216.2	97.08	92	116	64	82.45	1
179	116.44	90	112.47	81	140	92	27.18	1
180	92.86	85.7	120.96	87	100	70	47.64	0
181	72.54	130.5	128.56	84	170	100	18.7	1
182	68.12	127.8	88.01	66.5	100	60	30.56	0
183	76.96	170.4	77.13	103	132	90	80.1	1
184	68.22	82	56.63	89	144	90	52.1	0
185	74.74	163.2	187.49	81	134	90	8.63	1
186	76.04	74.8	76.76	80.5	140	92	19.21	0
187	70.76	131.2	61.92	93.5	180	122	79.19	0
188	73.42	110	60.48	94	92	70	26.83	0
189	90	87.1	77.79	84.5	124	80	31.84	0
190	79.02	93.1	64.21	88.5	146	92	46.26	0
191	92	94	74.48	84	144	92	40.16	0
192	58.46	204.5	81.72	85	138	92	49.71	1
193	78.02	112.3	68.63	94	108	70	20.55	0
194	38.5	200.7	53.19	106	148	82	20.15	1
195	55.72	124.7	59.85	81	100	68	27.57	0
196	71.7	170.3	53.09	81	160	110	21.21	1
197	69.68	113.2	67.28	82.5	152	72	41.08	0
198	46.06	145	60.15	81	168	92	24.51	1
199	53.72	124.3	65.78	92	150	88	38.03	0
200	58.3	203	66.43	95	146	82	31.17	1
201	38.68	230.7	75.85	81	136	81	27.28	1
202	51.66	96	74.38	93	156	100	39.1	0
203	59.68	106.1	61.44	60	104	70	18.74	0
204	69.6	109.8	61.52	73	100	80	17.48	0
205	107.9	70.2	76.48	85	136	90	16.66	0
206	63.28	102	68.07	72	102	68	30.12	0
207	52.94	170.1	91.34	100	132	90	34.32	1
208	45.06	242.5	78.47	81	156	90	36.26	1
209	57.68	90.8	80.69	89	160	88	31.2	0
210	76.14	98.7	107.3	88	110	70	65.43	0
211	52.06	251.7	82.46	82.5	136	100	57.31	1
212	72.9	118	85.58	88	130	78	49.25	0
213	49.82	171	86.46	89	156	80	40.82	1
214	50.32	268.6	78.04	105	120	78	49.95	0
215	58.7	66	83.22	83	102	62	83.67	0
216	63.58	266	118.67	88.5	126	92	22.79	1
217	50	219.3	82.92	88	100	70	25.5	0
218	72.74	106.1	109.09	98	130	80	15.77	1
219	79.1	137.8	88.18	107	140	80	18.18	0
220	78.94	165.3	83.79	91	110	70	38.76	0
221	60.8	148	85.04	74	106	60	62.33	0
222	37.28	152	80.19	90	156	92	39.73	1
